# Supplementary material for: Mutational Spectrum, Ocular and Olfactory Phenotypes of CNGB1-Related RP-Olfactory Dysfunction Syndrome in a Multiethnic Cohort
Source: Genes (Basel). 2023 Mar 30;14(4):830. doi: 10.3390/genes14040830 (PMC10137467; doi:10.3390/genes14040830)
Supplement: Supplementary file 1 [file genes-14-00830-s001.zip]

Archive with 1 entries (1 files):
- genes-2215515-supplementary.pdf
